# Supplementary material for: Immobilization and 3D Hot-Junction Formation of Gold Nanoparticles on Two-Dimensional Silicate Nanoplatelets as Substrates for High-Efficiency Surface-Enhanced Raman Scattering Detection
Source: Nanomaterials (Basel). 2019 Mar 1;9(3):324. doi: 10.3390/nano9030324 (PMC6473534; doi:10.3390/nano9030324)
Supplement: Supplementary file 1 [file nanomaterials-09-00324-s001.zip]

Archive with 3 entries (2 files):
- nanomaterials-435087-SI-for final/
- nanomaterials-435087-SI-for final/Chiu-4 Video S1 19⌐/Feb⌐/2019.mpg
- nanomaterials-435087-SI-for final/nanomaterials-435087-SI-for final.pdf
